# Supplementary material for: Five New Terpenes with Cytotoxic Activity from Pestalotiopsis sp
Source: Molecules. 2021 Nov 29;26(23):7229. doi: 10.3390/molecules26237229 (PMC8672272; doi:10.3390/molecules26237229)
Supplement: Supplementary file 1 [file molecules-26-07229-s001.zip]

Archive with 1 entries (1 files):
- molecules-1446842-supplementary.pdf
